# Supplementary material for: SmMYB113 Is a Key Transcription Factor Responsible for Compositional Variation of Anthocyanin and Color Diversity Among Eggplant Peels
Source: Front Plant Sci. 2022 Mar 7;13:843996. doi: 10.3389/fpls.2022.843996 (PMC8959879; doi:10.3389/fpls.2022.843996)
Supplement: Supplementary file 6 [file Table_1.XLSX]

## Sheet: Sheet1
Table S1 The relative content of the identified flavonoids in the peel of six eggplant cultivars. Data from three biological replicates are shown.
Index	Molecular Weight (Da)	KEGG ID	Compounds	Class	No.108-1	No.108-2	No.108-3	No.109-1	No.109-2	No.109-3	No.133-1	No.133-2	No.133-3	No.44-1	No.44-2	No.44-3	No.64-1	No.64-2	No.64-3	No.76-1	No.76-2	No.76-3
pma0214	478	-	methylQuercetin O-hexoside	Flavonol	N	N	N	12900000	12800000	14400000	N	N	N	N	N	N	668000	628000	447000	379000	437000	301000
pma0249	478.1	-	Selgin 5-O-hexoside	Flavone	232000	114000	247000	3220000	4830000	2740000	1220000	587000	388000	N	N	N	345000	323000	297000	153000	N	N
pma0253	476.1	-	O-methylChrysoeriol 5-O-hexoside	Flavone	N	N	N	518000	406000	545000	N	N	N	N	N	56500	N	123000	N	N	31500	N
pma0724	434.1	-	Naringenin C-hexoside	Flavone C-glycosides	38000	45300	32000	7480000	4990000	5780000	N	N	N	65300	85200	122000	55800	65800	85900	95900	79400	73500
pma0760	564	-	Selgin O-malonylhexoside	Flavone	244000	137000	211000	9070000	20100000	7200000	439000	347000	282000	179000	201000	293000	2950000	2240000	2650000	3330000	4600000	4290000
pma0791	520	-	Naringenin O-malonylhexoside	Flavanone	17100000	22300000	3150000	15600000	13700000	12400000	127000	105000	N	147000	224000	941000	538000	567000	577000	4850000	2740000	4780000
pma0795	550	-	Tricetin O-malonylhexoside	Flavone	69900	85300	36400	566000	782000	666000	76300	42600	N	N	N	52800	N	N	N	163000	N	301000
pma1108	432.1	-	Apigenin C-glucoside	Flavone C-glycosides	N	N	N	464000	146000	483000	N	N	N	128000	105000	131000	128000	130000	115000	70600	79600	113000
pma1116	300.1	C10098	Kaempferide	Flavonol	N	N	N	939000	1860000	932000	N	N	N	N	N	N	N	N	N	N	N	N
pma3443	534.3	-	Tricin 7-O-acetylglucoside	Flavone	N	N	N	56200	88100	N	N	N	N	N	N	N	N	N	N	N	N	N
pma6254	756.3	-	C-hexosyl-apigenin O-caffeoylhexoside	Flavone C-glycosides	N	N	N	439000	1990000	410000	N	N	N	1260000	760000	1270000	3060000	1310000	1390000	166000	76600	53900
pma6353	416.2	-	Chrysin C-hexoside	Flavone C-glycosides	N	N	N	4410000	3830000	5130000	N	N	N	N	N	N	N	N	N	N	N	N
pma6496	448.1	-	Luteolin 6-C-glucoside	Flavone C-glycosides	128000	67700	118000	460000	580000	503000	518000	256000	219000	42900	48600	53600	133000	69700	71700	35600	N	21900
pma6499	508.3	-	Limocitrin O-hexoside	Flavone	N	N	N	127000	173000	135000	32700	81000	72500	N	N	82700	N	103000	114000	N	N	N
pma6516	756.3	-	C-hexosyl-apigenin O-hexosyl-O-hexoside	Flavone C-glycosides	N	N	N	N	2280000	359000	N	N	N	1550000	1380000	1780000	3110000	1380000	1360000	N	N	N
pma6576	346	-	Spinacetin	Flavone	N	N	N	N	N	N	N	N	N	N	N	40400	1020000	559000	678000	156000	226000	206000
pma6586	566.3	-	Tricin O-glycerylhexoside	Flavone	N	N	307000	1040000	1170000	980000	N	N	N	236000	254000	283000	N	N	N	N	N	N
pma6638	476.2	-	O-methylChrysoeriol 7-O-hexoside	Flavone	N	N	N	522000	414000	507000	N	N	N	N	N	N	N	N	N	N	N	N
pma6639	478.2	-	Isorhamnetin O-hexoside	Flavonol	664000	550000	736000	26300000	21200000	21800000	10600000	15300000	10300000	123000	143000	184000	1770000	1320000	1180000	1810000	2280000	2540000
pmb0277	330.1	-	Tricin	Flavone	9750	8420	12800	16600	45600	25800	10500	10200	8020	42600	56300	50600	140000	133000	106000	36400	42300	37700
pmb0541	697.1	-	Cyanidin 3-O-glucosyl-malonylglucoside	Anthocyanins	8730	N	N	14300	N	23600	N	N	N	32800	35700	39500	N	16900	29400	424000	103000	163000
pmb0542	535.1	-	Cyanidin 3-O-malonylhexoside	Anthocyanins	N	N	N	1210000	647000	1630000	N	N	N	N	N	N	N	N	N	N	N	N
pmb0547	551.1	-	Delphinidin O-malonylhexoside	Anthocyanins	N	N	N	N	N	N	15200	45900	32700	N	N	N	N	N	N	6380	5690	N
pmb0550	449.1	C08604	Cyanidin 3-O-glucoside (Kuromanin)	Anthocyanins	3990000	2480000	3890000	17300000	59600000	20800000	4280000	1790000	1460000	13600000	10800000	12100000	3970000	1080000	996000	25900000	29000000	31600000
pmb0563	301.1	C08726	Peonidin	Anthocyanins	N	N	N	340000	705000	287000	N	N	N	N	N	N	N	N	N	N	N	N
pmb0565	508.1	-	Syringetin 3-O-hexoside	Flavonol	N	N	N	106000	215000	118000	45300	49800	46700	N	113000	95000	N	77300	99500	N	N	N
pmb0566	580.2	-	Luteolin O-hexosyl-O-pentoside	Flavone	25300	N	19200	69100	N	55300	N	N	N	33000	54600	38400	112000	152000	176000	57600	61000	36300
pmb0569	508.2	-	Syringetin 5-O-hexoside	Flavone	N	N	N	416000	2060000	366000	N	N	N	1500000	1530000	1540000	47800000	28300000	34400000	8110000	11000000	9890000
pmb0576	518	-	Apigenin O-malonylhexoside	Flavone	46100	45400	29300	3910000	961000	3430000	51000	38200	33900	N	N	N	238000	217000	304000	240000	178000	254000
pmb0579	668	-	Chrysoeriol O-sinapoylhexoside	Flavone	N	N	N	624000	1030000	435000	N	N	N	N	N	N	N	80100	N	N	N	N
pmb0588	610.1	-	"Luteolin 3',7-di-O-glucoside"	Flavone	236000	128000	191000	917000	1150000	1090000	894000	443000	348000	137000	72900	90600	198000	86400	122000	275000	173000	182000
pmb0595	478.2	-	Isorhamnetin 5-O-hexoside	Flavonol	N	N	N	26600000	23400000	18700000	N	N	N	91100	78000	75000	925000	978000	708000	605000	725000	704000
pmb0602	508.3	-	Syringetin 7-O-hexoside	Flavone	N	N	N	376000	1820000	306000	N	N	N	1210000	1400000	1310000	43400000	26300000	31700000	7610000	10300000	9440000
pmb0605	432.1	C04608	Apigenin 7-O-glucoside (Cosmosiin)	Flavone	404000	662000	111000	442000000	150000000	422000000	N	N	N	225000	133000	160000	300000	416000	332000	495000	2060000	382000
pmb0607	462.2	-	Chrysoeriol 7-O-hexoside	Flavone	N	N	N	9340000	15300000	8050000	N	N	N	N	N	N	N	N	N	N	N	N
pmb0608	548.1	-	Chrysoeriol O-malonylhexoside	Flavone	N	N	N	7210000	988000	6210000	N	N	N	N	N	N	N	39300	N	N	N	N
pmb0615	788.1	-	Hesperetin C-hexosyl-O-hexosyl-O-hexoside	Flavone C-glycosides	N	N	N	61700	172000	67500	6930	N	N	34000	378000	40000	144000	3560000	2930000	13200000	12100000	13400000
pmb0618	626.1	-	8-C-hexosyl-hesperetin O-hexoside	Flavone C-glycosides	33400	28800	45000	10800000	20600000	9090000	N	N	N	201000	271000	384000	970000	N	152000	4610000	3620000	N
pmb0619	774.1	-	Eriodictiol 6-C-hexoside 8-C-hexoside-O-hexoside	Flavone C-glycosides	94700	58400	88700	350000	1550000	457000	72600	40100	28600	293000	188000	224000	N	N	235000	N	N	N
pmb0624	610.1	-	6-C-hexosyl-luteolin O-hexoside	Flavone C-glycosides	N	N	N	330000	687000	318000	N	N	N	N	N	N	52900	N	N	131000	46400	55000
pmb0628	612.1	-	Eriodictiol C-hexosyl-O-hexoside	Flavone C-glycosides	N	36600	N	2170000	3630000	1910000	N	N	N	104000	N	89200	N	N	58200	711000	227000	240000
pmb0639	756.2	-	8-C-hexosyl-apigenin O-hexosyl-O-hexoside	Flavone C-glycosides	50500	40300	39700	6070000	7700000	5690000	N	N	N	886000	392000	746000	618000	173000	231000	635000	285000	322000
pmb0644	448.1	-	Luteolin C-hexoside	Flavone C-glycosides	105000	48500	91200	455000	544000	435000	402000	255000	166000	42000	28000	39500	121000	49700	65100	32800	N	21600
pmb0645	626.1	-	6-C-hexosyl-hesperetin O-hexoside	Flavone C-glycosides	83500	43500	76200	2330000	2860000	2440000	467000	190000	139000	3490000	8070000	2620000	617000	941000	882000	19200000	15400000	14700000
pmb0653	594.1	-	"di-C,C-hexosyl-apigenin"	Flavone C-glycosides	N	N	N	1780000	2180000	1220000	N	81800	N	58300	N	N	N	97200	N	62400	247000	142000
pmb0660	756.2	-	C-hexosyl-luteolin O-p-coumaroylhexoside	Flavone C-glycosides	N	N	N	N	N	N	67700	N	N	198000	473000	N	64100	N	N	4960000	5370000	5240000
pmb0665	610.2	-	Luteolin 8-C-hexosyl-O-hexoside	Flavone C-glycosides	N	N	N	22300000	26100000	22300000	N	N	N	198000	279000	292000	3380000	3240000	3780000	2030000	1260000	1440000
pmb0681	402.1	-	Apigenin 8-C-pentoside	Flavone C-glycosides	5440000	5000000	5530000	N	N	N	656000	270000	267000	2470000	2470000	2660000	459000	379000	553000	371000	212000	233000
pmb0684	654.2	-	C-hexosyl-luteolin O-sinapic acid	Flavone C-glycosides	N	N	N	1290000	743000	764000	N	N	N	N	N	N	N	N	N	56300	41800	128000
pmb0686	536	-	Eriodictyol O-malonylhexoside	Flavanone	N	N	N	32800000	5140000	33800000	N	N	N	N	N	N	N	N	N	N	N	N
pmb0691	756.1	-	Luteolin C-hexosyl-O-rhamnoside O-hexoside	Flavone C-glycosides	N	N	N	497000	662000	503000	N	N	N	78800	47100	67100	72700	N	N	54500	26500	29100
pmb0706	712.1	-	Quercetin 5-O-malonylhexosyl-hexoside	Flavonol	N	N	N	454000	1160000	364000	N	N	N	18700	N	28500	41000	10400	N	120000	34900	48800
pmb0711	610.2	-	Quercetin 7-O-rutinoside	Flavonol	379000	153000	217000	519000000	541000000	515000000	392000	188000	113000	12600000	15200000	17900000	185000000	149000000	154000000	124000000	89600000	83100000
pmb0736	492.1	-	Tricin 7-O-hexoside	Flavone	N	N	N	N	N	N	N	N	N	728000	781000	752000	1740000	1960000	2070000	1370000	1570000	1890000
pmb0738	698.2	-	Tricin O-sinapoylhexoside	Flavone	N	N	N	321000	1070000	178000	N	N	N	N	N	N	19600	64200	42000	21300	7540	29500
pmb0835	610.2	-	Gallocatechin-gallocatechin	Catechin derivatives	825000	526000	881000	4330000	16400000	5360000	838000	443000	306000	3300000	2580000	4070000	998000	260000	276000	506000	340000	259000
pmb2831	316.1	-	Protocatechuic acid O-glucoside	Catechin derivatives	7600000	4680000	7970000	298000	947000	379000	9580000	9140000	9420000	1720000	1430000	1610000	3770000	2010000	1870000	8730000	7020000	7870000
pmb2954	772.1	-	Luteolin O-hexosyl-O-hexosyl-O-hexoside	Flavone	2160000	1330000	2190000	10800000	35800000	11500000	2830000	1080000	1060000	6010000	4130000	4980000	1170000	506000	367000	592000	380000	406000
pmb2957	466.1	-	Cyanidin O-syringic acid	Anthocyanins	7680	9630	8690	N	N	N	20300	22800	15600	N	N	N	N	23600	37600	2580000	2530000	3150000
pmb2961	548.1	-	Peonidin O-malonylhexoside	Anthocyanins	326000	217000	301000	197000	130000	N	535000	145000	198000	205000	259000	290000	N	N	155000	717000	397000	339000
pmb2978	564.1	-	Apigenin O-hexosyl-O-pentoside	Flavone	8930	N	N	87500	107000	103000	7620	N	N	11000	8720	9140	13400	8160	12800	24100	22000	34900
pmb2979	550.2	-	Hesperetin O-malonylhexoside	Flavanone	110000	81100	128000	N	N	N	353000	220000	280000	988000	1010000	961000	915000	1580000	1360000	470000	415000	430000
pmb2984	492.1	-	Acetyl-eriodictyol O-hexoside	Flavone	28900	25800	40600	N	N	N	25100	16500	13300	15000	14100	14300	30700	77300	71800	20100	16500	24100
pmb2987	488.1	-	Acacetin O-acetyl hexoside	Flavone	4440000	5610000	4370000	3650000	3770000	3970000	83500	61700	77700	14900000	11000000	12600000	4140000	2320000	2730000	2170000	1440000	1670000
pmb2999	462.1	-	Chrysoeriol 5-O-hexoside	Flavone	N	N	N	1960000	2810000	1540000	N	22900	6160	N	86000	N	174000	258000	299000	101000	68100	74800
pmb3000	504.1	-	Chrysoeriol O-acetylhexoside	Flavone	N	N	N	178000	178000	160000	N	N	N	N	N	N	N	N	N	N	N	N
pmb3002	608.1	-	Chrysoeriol 7-O-rutinoside	Flavone	7250	6040	8990	1020000	1320000	1060000	6030	8810	7570	15100	14000	17300	156000	126000	118000	31900	26200	24000
pmb3007	476.1	-	Chrysoeriol O-glucuronic acid	Flavone	15200	14200	15700	9160	8900	13100	17800	18000	15400	18100	16900	19100	16400	17100	16300	16800	20600	20000
pmb3013	520.1	-	Isorhamnetin O-acetyl-hexoside	Flavonol	24700	13100	20300	1010000	2400000	821000	64700	44200	38000	21200	23700	32300	331000	301000	333000	366000	497000	458000
pmb3023	450.1	-	Eriodictyol C-hexoside	Flavone C-glycosides	298000	344000	284000	31700000	31200000	35700000	172000	96400	103000	254000	228000	277000	1950000	1560000	1890000	42400000	29700000	33600000
pmb3026	506.1	-	Quercetin O-acetylhexoside	Flavonol	43900	84600	19100	1500000	4000000	1420000	10600	14000	9280	40400	50100	55000	159000	177000	240000	467000	334000	381000
pmb3041	522.1	-	Tricin O-saccharic acid	Flavone	151000	114000	158000	35300	32500	47600	263000	196000	198000	496000	520000	558000	538000	506000	586000	68200	50500	57800
pmb3042	492.1	-	Tricin 5-O-hexoside	Flavone	N	38000	37300	280000	2210000	214000	24000	N	N	61600	N	N	149000	273000	185000	40800	N	N
pmb3047	658.1	-	Tricin 4'-O-(syringyl alcohol) ether 5-O-hexoside	Flavonolignan	N	N	N	76500	23600	45700	N	N	N	374000	318000	341000	162000	197000	118000	N	N	N
pmb3053	524.1	-	Tricin O-eudesmic acid	Flavone	N	N	6850	5190	N	5850	9540	6310	6030	79100	68500	85100	34700	29500	31800	5700	6310	5590
pmb3894	330.1	-	Di-O-methylquercetin	Flavonol	2230000	1280000	3300000	4360000	2270000	4400000	12300000	7790000	9350000	6890000	5690000	6870000	38600000	25000000	7700000	3800000	3030000	3670000
pmc1990	300.1	-	"4'-Hydroxy-5,7-dimethoxyflavanone"	Flavanone	329000	289000	292000	175000	225000	197000	272000	301000	284000	369000	318000	315000	324000	465000	448000	932000	271000	315000
pme0089	286.1	C01514	Luteolin	Flavone	N	N	N	418000	380000	353000	41800	N	N	N	N	65800	N	N	N	344000	403000	309000
pme0196	286.048	C05903	Kaempferol	Flavonol	N	N	N	394000	733000	419000	N	N	16500	N	N	N	N	5180	6830	16200	31900	18200
pme0197	610.153	C05625	Quercetin 3-O-rutinoside (Rutin)	Flavonol	65800	26000	32200	209000000	244000000	194000000	63400	31600	30200	1970000	3060000	3040000	36500000	40100000	36200000	40100000	34000000	33100000
pme0199	302.043	C00389	Quercetin	Flavonol	9660	12200	9330	693000	4840000	1000000	15200	17300	16000	11900	13800	8440	21100	27000	40500	85600	175000	97600
pme0205	290.079	C06562	Catechin	Catechin derivatives	N	N	N	4370000	4060000	4690000	N	N	N	N	N	N	86000	80100	77600	86500	65900	90800
pme0208	538.09	C10018	Amentoflavone	Flavone	N	N	N	N	N	6270	N	N	N	N	N	N	N	N	N	N	N	N
pme0321	432.106	-	Kaempferol 7-O-rhamnoside	Flavonol	31700	121000	175000	N	90300	N	15700	85900	68600	20200	126000	146000	145000	39300	76600	26800	422000	121000
pme0324	254.058	C10028	Chrysin	Flavone	9490	N	N	118000	555000	159000	N	N	N	632000	518000	549000	1180000	1040000	1440000	42900	N	N
pme0330	580.179	C09789	Naringenin 7-O-neohesperidoside (Naringin)	Flavanone	21800	28100	10600	771000	1320000	918000	57600	11400	14100	N	10700	15200	N	43700	34600	52700	53000	50200
pme0333	578.164	C12627	Apigenin 7-O-neohesperidoside (Rhoifolin)	Flavone	N	N	17700	512000	N	456000	79400	N	N	17800	9550	N	N	N	N	N	N	N
pme0361	434.085	-	Quercetin 3-alpha-L-arabinofuranoside (Avicularin)	Flavonol	23200	26600	33800	2900000	1950000	3010000	33000	N	N	20100	N	N	183000	104000	180000	1700000	1100000	1760000
pme0363	300.063	C04293	Chrysoeriol	Flavone	7240	7120	6110	3330000	3970000	3710000	6390	5440	8730	7700	7010	6360	5870	12700	5830	10600	10200	8960
pme0368	578.164	-	Apigenin 7-rutinoside (Isorhoifolin)	Flavone	17200	N	N	461000	142000	477000	79200	14500	17200	8620	N	N	N	11700	17600	14600	19500	N
pme0370	594.159	-	Kaempferol 3-O-rutinoside (Nicotiflorin)	Flavonol	8240	N	6830	129000000	133000000	128000000	24100	18500	33300	2250000	2120000	2360000	24900000	24600000	22900000	42200000	30900000	36100000
pme0372	434.121	C09099	Naringenin 7-O-glucoside (Prunin)	Flavanone	73900000	104000000	15900000	69100000	145000000	72000000	574000	507000	374000	307000	897000	5800000	766000	979000	1080000	5040000	3790000	7000000
pme0374	432.106	C01714	Isovitexin	Flavone C-glycosides	N	N	N	146000	68700	151000	N	N	N	132000	112000	112000	83200	75600	76500	39900	49000	51200
pme0376	272.068	C00509	Naringenin	Flavanone	N	N	N	37200000	43400000	38700000	N	1410	N	15800	6540	13600	3950	26400	4610	11500	5690	N
pme0379	270.053	C01477	Apigenin	Flavone	7560	4480	8220	4540000	1910000	4990000	6650	5260	8890	9980	8610	9010	13800	366000	10400	20400	17400	13200
pme0421	274.084	C00774	Phloretin	Flavanone	N	N	N	4390000	10500000	4780000	N	N	N	N	N	N	N	N	N	N	N	N
pme0426	124.052	C06730	4-Methylcatechol	Catechin derivatives	N	13700	N	N	31500	4360	N	N	17100	N	9170	N	N	5990	9870	N	11200	8020
pme0434	578.142	-	Procyanidin B2	Proanthocyanidins	N	1900	2050	N	N	N	3430	2060	N	N	4540	4150	7390	N	3110	11300	8450	7990
pme0436	578.142	-	Procyanidin B3	Proanthocyanidins	N	N	N	N	6330	N	5020	N	1940	N	N	N	6110	3770	3470	11300	10500	8670
pme0444	493.2	C12140	Malvidin 3-O-glucoside (Oenin)	Anthocyanins	36800	58400	28700	251000	258000	165000	20700	11500	28600	47800	99000	61600	49500	31400	37900	277000	653000	510000
pme0450	290.3	C09727	L-Epicatechin	Catechin derivatives	22100	19600	22400	4700000	4260000	4610000	N	N	N	N	38000	38400	85400	85400	89600	91800	98000	116000
pme1398	465.1	C12138	Delphinidin 3-O-glucoside (Mirtillin)	Anthocyanins	988000	876000	795000	1990000	5200000	2030000	304000	713000	244000	2940000	3070000	2360000	53000000	64500000	95800000	563000000	561000000	688000000
pme1399	354.147	C16417	Xanthohumol	Flavanone	10300	7920	15200	112000	22500	110000	72700	50000	51300	6560	7180	7150	7980	10000	9850	9000	18300	13700
pme1480	318.038	C10107	Myricetin	Flavonol	N	N	N	N	N	N	60900	N	N	159000	551000	68200	81100	270000	N	9450000	15900000	13400000
pme1502	314.079	-	Kumatakenin	Flavonol	3330	4870	4230	28500	33300	27000	6900	2280	4160	N	N	N	2630	5290	N	7180	5490	12700
pme1514	306	C12136	Epigallocatechin (EGC)	Catechin derivatives	15900	15500	10300	60100	54100	50100	N	2420	4360	17000	18000	15500	9830	7970	10500	N	N	N
pme1518	402.132	C10112	Nobiletin	Flavone	156000	84800	102000	78700	238000	78100	159000	131000	118000	111000	86900	95800	128000	332000	147000	143000	230000	164000
pme1521	304.058	C01617	Dihydroquercetin (Taxifolin)	Flavonol	65500	55100	47900	1510000	648000	1550000	N	7980	N	59900	57900	71900	410000	178000	68100	176000	134000	169000
pme1535	306.074	C12127	(+)-Gallocatechin (GC)	Catechin derivatives	121000	154000	136000	N	N	N	17600	15000	19100	121000	142000	134000	22700	22900	17500	260000	228000	245000
pme1539	624.169	-	Isorhamnetin 3-O-neohesperidoside	Flavonol	N	N	N	4160000	3820000	5510000	N	N	N	29100	31200	32800	298000	233000	282000	141000	135000	123000
pme1541	284.069	C01470	Acacetin	Flavone	N	N	1280	N	24100	N	1060	N	3450	N	N	N	1030	1800	1400	1630	2630	2770
pme1547	446.085	C10025	Baicalein-7-O-glucuronide (Baicalin)	Flavone	6620	4250	4760	7070	8480	6460	3840	3220	3320	16300	4620	6000	6590	5460	5280	6000	5860	3740
pme1550	372.121	C10190	Tangeretin	Flavone	139000	101000	113000	91100	241000	87800	134000	124000	111000	115000	108000	116000	124000	184000	138000	144000	181000	146000
pme1551	464.096	C10108	Myricetin 3-O-rhamnoside (Myricitrin)	Flavonol	N	N	N	43600	432000	47200	N	N	N	148000	276000	31100	115000	161000	212000	119000	1080000	739000
pme1564	442.3	-	Epicatechin gallate (ECG)	Catechin derivatives	28300	33900	34400	18400	24300	20800	23800	27100	60100	22000	13100	9780	10500	15100	11600	25100	4860	7100
pme1568	286.048	C10510	"Orobol (5,7,3',4'-tetrahydroxyisoflavone)"	Isoflavone	N	N	N	245000	195000	282000	N	N	N	N	N	N	N	N	N	N	N	N
pme1578	270.053	C06563	"Genistein (4',5,7-Trihydroxyisoflavone)"	Isoflavone	N	N	N	2620000	889000	2840000	N	N	N	N	N	N	N	N	N	N	N	N
pme1583	288.063	C05631	Eriodictyol	Flavanone	437000	721000	107000	33100000	28400000	38600000	9550	N	N	73100	32900	125000	28800	63700	44300	108000	83000	91000
pme1588	316.058	C10084	Isorhamnetin	Flavonol	N	N	N	48100	152000	51000	N	N	N	N	N	N	N	N	N	N	N	N
pme1598	464.132	-	Hesperetin 5-O-glucoside	Flavanone	343000	394000	229000	21600000	30000000	20900000	2630000	4730000	2730000	173000	423000	323000	2110000	1310000	2020000	6780000	4980000	7580000
pme1599	302.079	-	7-O-Methyleriodictyol	Flavanone	N	N	N	902000	681000	745000	N	N	N	N	N	N	N	N	N	N	N	N
pme1601	416.111	-	Apigenin 4-O-rhamnoside	Flavone	460000	617000	504000	142000	93600	197000	381000	385000	480000	266000	281000	218000	670000	299000	388000	237000	191000	324000
pme1606	594.159	-	Kaempferol 3-O-robinobioside (Biorobin)	Flavonol	8010	4680	16000	127000000	136000000	132000000	26300	24900	36000	2120000	2030000	2250000	23600000	23900000	22500000	40500000	30500000	37200000
pme1611	434.121	-	Isohemiphloin	Flavone	163000	183000	95800	25000000	21400000	25700000	90000	66100	58700	371000	455000	466000	556000	482000	453000	712000	652000	744000
pme1622	448.101	C12249	Kaempferol 3-O-glucoside (Astragalin)	Flavonol	2640000	3000000	1240000	58400000	49400000	62000000	26300000	22800000	21500000	428000	494000	668000	6430000	5650000	7080000	18900000	11100000	19400000
pme1662	286.084	C09833	sakuranetin	Flavone	N	N	N	184000	1600000	255000	N	N	N	N	N	N	N	N	N	N	N	N
pme1773	595	C08620	Cyanidin 3-O-rutinoside (Keracyanin)	Anthocyanins	241000	190000	270000	89900	289000	N	74700	165000	214000	760000	691000	739000	5580000	4410000	4510000	21700000	18200000	22200000
pme1777	611	C08639	"Cyanidin 3,5-O-diglucoside (Cyanin)"	Anthocyanins	22000	N	N	N	N	N	N	N	N	17800	41500	30800	N	N	N	4240000	1970000	2950000
pme1793	595	C08725	Pelargonin	Anthocyanins	N	N	N	N	N	N	N	N	N	N	N	N	N	N	N	672000	371000	569000
pme1824	154.027	C00230	Protocatechuic acid	Catechin derivatives	657000	1510000	822000	1260000	2710000	1330000	1760000	1130000	3100000	1290000	1800000	739000	2160000	1520000	911000	1930000	4420000	2420000
pme2321	302.079	C01709	Hesperetin	Flavanone	30700	40900	N	27100000	28700000	31100000	N	N	N	N	N	16000	N	76300	N	N	N	N
pme2457	448.101	-	Luteolin 7-O-glucoside (Cynaroside)	Flavone	550000	803000	198000	11200000	5020000	10400000	N	N	N	15100	24400	73200	N	N	N	N	N	N
pme2482	138.032	C16700	Protocatechuic aldehyde	Catechin derivatives	1840000	1230000	1530000	654000	1010000	687000	6070000	2560000	2340000	2480000	1510000	1820000	2720000	1190000	1710000	1540000	1730000	1150000
pme2895	320.053	C02906	Dihydromyricetin	Flavonol	26100	22600	25400	104000	31800	67500	12200	12200	14000	23600	27100	22000	14400	22800	25900	20900	33200	22800
pme2950	610.19	C09755	Hesperetin 7-rutinoside (Hesperidin)	Flavanone	29200	5710	12700	49300000	56300000	49400000	31700	8440	4330	506000	667000	750000	9450000	9190000	8860000	6410000	4700000	4800000
pme2957	272.069	C06561	Naringenin chalcone	Flavanone	2470	N	N	35000000	39900000	39000000	1700	1650	963	15500	6260	12000	3010	24700	3960	13900	6290	4020
pme2963	288.063	C00974	Aromadedrin (Dihydrokaempferol)	Flavonol	281000	455000	82400	5460000	6000000	6330000	74900	43000	93400	131000	181000	255000	932000	1260000	1590000	4070000	3690000	3720000
pme2979	256.074	C09827	Pinocembrin (Dihydrochrysin)	Flavanone	N	N	5500	95000	59200	107000	6700	N	12600	N	N	N	N	N	N	6370	8790	7670
pme2984	594.195	C09830	Isosakuranetin-7-neohesperidoside (Poncirin)	Flavanone	N	N	N	579000	1270000	606000	N	N	N	11300	7760	N	47800	54300	48400	243000	128000	266000
pme3129	464.096	-	Quercetin 4'-O-glucoside (Spiraeoside)	Flavonol	315000	343000	175000	17100000	25700000	19300000	2330000	4080000	2490000	155000	155000	293000	2050000	1290000	1710000	6180000	4250000	6750000
pme3134	238.063	C20871	3-Hydroxyflavone	Flavonol	N	N	6210	2480	4240	4590	9150	6630	7300	N	N	N	19100	15500	N	N	6260	4000
pme3208	446.121	C16195	Glycitin	Isoflavone	27400	N	20800	2840000	5470000	1600000	14600	N	6170	N	N	N	116000	184000	161000	N	N	16600
pme3210	432.106	C09126	Genistein 7-O-Glucoside (Genistin)	Isoflavone	342000	515000	75400	379000000	114000000	351000000	N	N	N	133000	142000	155000	140000	286000	184000	N	N	N
pme3211	464.096	C05623	Quercetin 3-O-glucoside (Isotrifoliin)	Flavonol	337000	360000	198000	17200000	28600000	19400000	2730000	4430000	2660000	177000	458000	265000	1860000	1290000	1750000	7710000	5470000	7860000
pme3215	256.074	C08650	Isoliquiritigenin	Flavanone	N	N	N	359000	150000	383000	4300	2400	N	N	N	N	N	N	N	4480	3120	N
pme3230	284.069	C01562	Calycosin	Isoflavone	N	N	N	7080000	6670000	8360000	N	N	N	N	N	N	N	7170	N	N	N	N
pme3252	284.069	C14536	Glycitein	Isoflavone	N	N	N	6650000	5540000	7460000	N	N	N	N	N	N	N	N	N	N	N	N
pme3256	611	C16315	Delphinidin 3-O-rutinoside (Tulipanin)	Anthocyanins	22100	22800	N	551000	256000	112000	35300	90400	41000	1130000	1220000	1690000	308000000	374000000	560000000	181000000	191000000	186000000
pme3261	270.053	C14314	6-Hydroxydaidzein	Isoflavone	110000	84300	102000	14400000	3050000	13100000	15800	N	28700	N	N	N	N	N	N	78000	57600	70100
pme3263	270.053	C02495	2'-Hydroxydaidzein	Isoflavone	20900	14200	20200	18100	13500	15700	45300	28500	36400	81900	65400	83500	50000	46400	40300	29000	23300	23500
pme3267	448.101	C12626	Kaempferol 3-O-galactoside (Trifolin)	Flavonol	2100000	2410000	993000	50900000	41900000	54500000	19100000	16000000	16900000	387000	438000	652000	5600000	5080000	6090000	14900000	9800000	14000000
pme3279	286.048	C12134	2'-Hydroxygenistein	Isoflavone	25900	39200	31900	318000	540000	325000	41400	26300	18300	82900	60900	79000	80600	87600	71800	445000	436000	531000
pme3282	274.084	C09320	"Afzelechin (3,5,7,4'-Tetrahydroxyflavan)"	Flavanone	19100	13500	25600	80300	44900	73900	37400	20500	29900	67000	45500	49400	69700	62900	52100	55300	50100	43000
pme3296	432.106	C16911	Kaempferol 3-O-rhamnoside (Kaempferin)	Flavonol	27100	110000	169000	N	65900	N	15200	84800	69100	18700	114000	133000	131000	40100	70900	27500	386000	109000
pme3369	316.058	C10176	Rhamnetin (7-O-methxyl quercetin)	Flavonol	N	N	N	N	164000	15100	N	N	N	N	N	N	N	N	N	N	N	3150
pme3391	479	C12139	Petunidin 3-O-glucoside	Anthocyanins	N	N	N	223000	602000	244000	51600	36100	54800	N	99000	N	189000	546000	595000	2100000	1770000	2450000
pme3392	433.1	-	Pelargonidin 3-O-beta-D-glucoside（Callistephin chloride)	Anthocyanins	226000	177000	212000	4240000	1200000	3860000	97500	55900	43200	1490000	1090000	1460000	345000	99200	183000	7360000	2510000	2680000
pme3393	288.063	C01378	Fustin	Flavonol	79300	42300	42000	82000	24600	99700	N	N	N	762000	469000	534000	36600	61500	65400	24700	15900	15600
pme3399	446.121	C05376	Sissotrin	Isoflavone	N	N	N	N	N	N	N	N	N	N	N	N	N	N	N	18000	N	18800
pme3439	272.069	C08578	Butein	Flavanone	N	N	N	1500000	1860000	1640000	N	N	N	N	N	N	N	N	N	N	N	N
pme3461	302.279	C09756	Homoeriodictyol	Flavanone	6950	8930	3680	10300000	8100000	10800000	3800	N	3420	N	N	4300	14600	17800	15100	N	N	3490
pme3466	286.084	C05334	Isosakuranetin (4'-Methylnaringenin)	Flavanone	9700	11900	16400	170000	809000	221000	12200	14500	11800	8710	N	14400	18500	23500	12500	24600	14500	15700
pme3473	272.069	C09614	Butin	Flavone	N	N	N	39700000	48500000	41200000	N	1090	N	16300	6860	13700	N	26000	4080	11900	5620	4370
pme3484	480.09	-	Myricetin 3-O-galactoside	Flavonol	N	N	N	29600	53500	N	N	N	N	N	14300	N	N	670000	677000	925000	1350000	1210000
pme3502	430.126	C10509	Formononetin 7-O-glucoside (Ononin)	Isoflavone	17000	13500	15400	717000	681000	738000	90900	109000	100000	9150	9820	17900	19000	27100	23600	61900	16600	28200
pme3514	302.043	C10105	Morin	Flavonol	9180	8390	7570	694000	5000000	981000	15900	13800	16200	11900	12600	7550	18600	33000	33900	73200	146000	93800
pme3609	287.24	C05905	Cyanidin	Anthocyanins	3430000	1970000	3420000	16200000	26100000	19000000	14800000	7680000	6940000	1550000	1310000	1730000	5290000	2520000	3640000	1600000	444000	672000
