# Supplementary material for: SmMYB113 Is a Key Transcription Factor Responsible for Compositional Variation of Anthocyanin and Color Diversity Among Eggplant Peels
Source: Front Plant Sci. 2022 Mar 7;13:843996. doi: 10.3389/fpls.2022.843996 (PMC8959879; doi:10.3389/fpls.2022.843996)
Supplement: Supplementary file 7 [file Table_2.XLSX]

## Sheet: Sheet1
Table S2 The relative content of the identified flavonoids in the peel and pulp of WT and SmMYB113-OE4. Data from three biological replicates are shown.
Index	Molecular Weight (Da)	KEGG ID	Compounds	Class	WT-peel-1	WT-peel-2	WT-peel-3	WT-pulp-1	WT-pulp-2	WT-pulp-3	OE4--peel-1	OE4--peel-2	OE4--peel-3	OE4--pulp-1	OE4--pulp-2	OE4--pulp-3
pma0214	478	-	methylQuercetin O-hexoside	Flavonol	1240000	1820000	1810000	104000	332000	90600	3200000	2430000	1660000	348000	N	543000
pma0249	478.12	-	Selgin 5-O-hexoside	Flavone	2370000	3150000	3760000	212000	624000	186000	7310000	9470000	3420000	N	N	N
pma0760	564	-	Selgin O-malonylhexoside	Flavone	326000	294000	882000	48500	77000	143000	3140000	2290000	1580000	1480000	1870000	1030000
pma0787	550.1	-	Quercetin-3-(6''-malonyl)-Glucoside	Flavonol	155000	124000	230000	560000	535000	325000	100000	52600	76200	143000	149000	110000
pma0791	520	-	Naringenin O-malonylhexoside	Flavanone	N	N	N	N	N	N	76300	115000	16900	199000	297000	238000
pma0795	550	-	Tricetin O-malonylhexoside	Flavone	1110000	659000	758000	N	N	N	172000000	148000000	142000000	20300000	21800000	9490000
pma1116	300.1	C10098	Kaempferide	Flavonol	N	N	N	N	N	N	271000	425000	198000	N	N	N
pma1590	463.12	-	Peonidin O-hexoside	Anthocyanins	159000	175000	119000	288000	232000	246000	2250000	1960000	813000	2080000	3260000	1880000
pma3443	534.3	-	Tricin 7-O-acetylglucoside	Flavone	22400	16300	17000	N	N	N	90300	152000	39900	54100	57600	44200
pma6199	416.2	-	Chrysin O-hexoside	Flavone	N	N	N	N	N	N	6240000	7530000	4130000	1740000	2660000	1470000
pma6218	418.1	-	O-methylnaringenin C-pentoside	Flavone	N	N	N	N	N	N	569000	445000	336000	N	N	N
pma6254	756.3	-	C-hexosyl-apigenin O-caffeoylhexoside	Flavone	N	N	N	N	N	N	252000	291000	216000	N	N	N
pma6353	416.2	-	Chrysin C-hexoside	Flavone	N	N	N	N	N	N	942000	1320000	284000	1170000	2140000	1770000
pma6360	476.1	-	O-methylChrysoeriol 8-C-hexoside	Flavone	923000	1670000	3180000	122000	173000	1140000	553000	565000	936000	133000	155000	84800
pma6371	610.2	-	"di-C,C-hexosyl-luteolin"	Flavone	48100	26500	35400	N	N	N	84700	87200	46600	55600	51900	45800
pma6372	642.1	-	Tricin O-vanilloylhexoside	Flavone	N	N	N	N	N	N	49000	124000	78000	105000	70200	138000
pma6496	448.1	-	Luteolin 6-C-glucoside	Flavone	N	N	N	N	N	N	1850000	1840000	1650000	N	N	N
pma6499	508.3	-	Limocitrin O-hexoside	Flavone	N	N	N	N	N	N	574000	461000	472000	568000	461000	583000
pma6515	754.2	-	C-hexosyl-chrysin O-feruloylhexoside	Flavone	N	N	N	N	N	N	60300	64400	N	N	N	N
pma6576	346	-	Spinacetin	Flavone	N	N	N	N	N	N	3080000	2300000	1600000	347000	375000	288000
pma6586	566.3	-	Tricin O-glycerylhexoside	Flavone	402000	603000	540000	3400000	3760000	2240000	1120000	615000	736000	3790000	2190000	4200000
pma6639	478.2	-	Isorhamnetin O-hexoside	Flavonol	N	N	N	N	N	N	11500000	16300000	8140000	3620000	3010000	2640000
pmb0151	284.3	-	5-Deoxyquercetin (Fisetin)	Flavonol	N	N	N	N	N	N	36600	114000	42500	N	N	N
pmb0358	640.1	-	Selgin O-hexosyl-O-hexoside	Flavone	45000	37300	N	N	N	N	451000	452000	405000	440000	311000	464000
pmb0542	535.1	-	Cyanidin 3-O-malonylhexoside	Anthocyanins	N	N	N	N	N	N	381000	468000	197000	N	N	N
pmb0545	477.1	-	Rosinidin O-hexoside	Anthocyanins	N	N	N	107000	131000	168000	439000	500000	475000	N	N	N
pmb0550	449.1	C08604	Cyanidin 3-O-glucoside (Kuromanin)	Anthocyanins	151000	88300	140000	9080	16500	8940	11400000	12400000	4670000	969000	1220000	769000
pmb0563	301.1	C08726	Peonidin	Anthocyanins	N	N	N	N	N	N	167000	158000	107000	99600	138000	61800
pmb0565	508.1	-	Syringetin 3-O-hexoside	Flavonol	N	N	N	N	N	N	281000	460000	440000	601000	406000	397000
pmb0569	508.2	-	Syringetin 5-O-hexoside	Flavone	N	N	N	N	N	N	3880000	6930000	2020000	594000	355000	170000
pmb0578	654	-	Luteolin O-sinapoylhexoside	Flavone	37500	56800	58100	N	N	N	39300000	44100000	19200000	11700000	15700000	11000000
pmb0579	668	-	Chrysoeriol O-sinapoylhexoside	Flavone	N	N	N	N	N	N	167000	141000	79000	N	N	N
pmb0588	610.1	-	"Luteolin 3',7-di-O-glucoside"	Flavone	N	N	N	260000	175000	727000	518000	1140000	465000	286000	501000	248000
pmb0595	478.2	-	Isorhamnetin 5-O-hexoside	Flavonol	N	N	N	N	N	N	15400000	15400000	6660000	3750000	2970000	2960000
pmb0602	508.3	-	Syringetin 7-O-hexoside	Flavone	N	N	N	N	N	N	3140000	4460000	3570000	485000	411000	192000
pmb0608	548.1	-	Chrysoeriol O-malonylhexoside	Flavone	84800	N	171000	30100	N	108000	12400000	8690000	14900000	14400000	17700000	8480000
pmb0615	788.1	-	Hesperetin C-hexosyl-O-hexosyl-O-hexoside	Flavone	N	N	N	N	N	N	775000	909000	582000	N	N	N
pmb0617	728.1	-	C-hexosyl-apigenin O-hexosyl-O-pentoside	Flavone	N	N	N	N	N	N	26400	39700	N	27600	52600	33000
pmb0618	626.1	-	8-C-hexosyl-hesperetin O-hexoside	Flavone	N	N	N	N	N	N	54200000	40200000	24500000	8290000	7970000	3060000
pmb0619	774.1	-	Eriodictiol 6-C-hexoside 8-C-hexoside-O-hexoside	Flavone	N	N	N	N	N	N	290000	338000	N	N	N	112000
pmb0620	786.1	-	Chrysoeriol 6-C-hexoside 8-C-hexoside-O-hexoside	Flavone	N	N	N	N	N	N	1460000	1380000	1080000	2440000	2350000	2240000
pmb0623	624.2	-	6-C-hexosyl chrysoeriol O-hexoside	Flavone	N	N	N	64200	N	108000	N	N	N	793000	1030000	837000
pmb0624	610.1	-	6-C-hexosyl-luteolin O-hexoside	Flavone	N	N	N	N	N	N	7870000	8450000	5020000	3120000	4270000	2700000
pmb0626	756.1	-	6-C-hexosyl-apigenin O-hexosyl-O-hexoside	Flavone	N	N	N	N	N	N	150000	174000	202000	63100	81200	41800
pmb0628	612.1	-	Eriodictiol C-hexosyl-O-hexoside	Flavone	N	N	N	N	283000	92800	20200000	26500000	10400000	9330000	9160000	7230000
pmb0636	580.1	-	6-C-hexosyl luteolin O-pentoside	Flavone	N	N	N	N	N	N	22200	N	26500	63700	68500	61800
pmb0639	756.2	-	8-C-hexosyl-apigenin O-hexosyl-O-hexoside	Flavone	N	N	N	N	N	N	2300000	2830000	2810000	1110000	1350000	1080000
pmb0644	448.1	-	Luteolin C-hexoside	Flavone	N	N	N	N	N	N	1960000	1800000	1480000	N	N	N
pmb0645	626.1	-	6-C-hexosyl-hesperetin O-hexoside	Flavone	835000	325000	504000	N	N	N	34200000	26900000	22100000	32300000	28000000	25500000
pmb0647	580.1	-	8-C-hexosyl-luteolin O-pentoside	Flavone	154000	99400	N	N	30500	43000	613000	363000	265000	N	N	N
pmb0652	564.1	-	C-hexosyl-apigenin O-pentoside	Flavone	N	N	N	N	N	N	N	34300	26900	N	N	N
pmb0653	594.1	-	"di-C,C-hexosyl-apigenin"	Flavone	635000	556000	437000	599000	923000	797000	1280000	853000	502000	646000	564000	203000
pmb0657	738.1	-	C-rhamnosyl-acacetin O-p-coumaroylhexoside	Flavone	12900	20200	17100	16300	19100	17000	82600	46900	92100	61700	38700	73800
pmb0665	610.2	-	Luteolin 8-C-hexosyl-O-hexoside	Flavone	N	N	N	43100	N	49600	1680000	1650000	2070000	361000	274000	110000
pmb0666	800.1	-	6-C-hexosyl-apigenin O-sinapoylhexoside	Flavone	34600	28900	76000	50100	78300	99700	537000	584000	349000	609000	453000	643000
pmb0676	800	-	8-C-hexosyl-chrysoeriol O-feruloylhexoside	Flavone	N	N	N	N	N	N	90000	67300	33400	35000	40200	18200
pmb0677	830	-	C-hexosyl-chrysoeriol O-sinapoylhexoside	Flavone	N	N	N	24700	27800	N	273000	118000	192000	219000	201000	194000
pmb0681	402.1	-	Apigenin 8-C-pentoside	Flavone	5550000	5070000	5250000	1290000	1180000	4360000	332000	655000	327000	154000	172000	188000
pmb0684	654.2	-	C-hexosyl-luteolin O-sinapic acid	Flavone	N	N	N	N	N	N	24000000	30000000	12800000	7960000	10300000	7110000
pmb0691	756.1	-	Luteolin C-hexosyl-O-rhamnoside O-hexoside	Flavone	19800	N	19100	N	N	N	175000	159000	231000	40200	59600	43400
pmb0693	564.1	-	C-hexosyl-apigenin C-pentoside	Flavone	N	N	N	25500	43100	45100	115000	47900	N	69900	57000	43600
pmb0709	712.1	-	Quercetin 7-O-malonylhexosyl-hexoside	Flavonol	N	N	N	N	N	N	11600000	9220000	14900000	1140000	922000	424000
pmb0711	610.2	-	Quercetin 7-O-rutinoside	Flavonol	150000	90500	72200	3490000	625000	611000	57000000	42200000	86700000	5700000	5580000	2750000
pmb0720	578.1	-	Tricin O-malonylhexoside	Flavone	N	N	N	N	N	N	1100000	933000	532000	272000	347000	94000
pmb0727	404.1	-	Tricin O-glycerol	Flavone	77900	44800	60300	48600	92500	92400	53100	56100	63600	39300	63300	63300
pmb0736	492.1	-	Tricin 7-O-hexoside	Flavone	N	N	N	N	N	N	4670000	4410000	2030000	448000	495000	335000
pmb0743	526.1	-	Tricin 7-O-β-guaiacylglycerol	Flavone	N	N	N	N	N	N	354000	1150000	172000	104000	140000	162000
pmb0745	496.1	-	Tricin 4'-O-syringyl alcohol	Flavone	1080000	1180000	1040000	424000	437000	275000	646000	851000	634000	898000	803000	984000
pmb0835	610.2	-	Gallocatechin-gallocatechin	Polyphenol	55000	40100	92200	7880	34000	8950	16500000	14800000	5280000	2320000	3750000	2540000
pmb1466	510.2	-	Tricin 4'-O-syringic acid	Flavone	12800	25000	14200	110000	66900	54800	N	N	N	N	N	N
pmb2831	316.1	-	Protocatechuic acid O-glucoside	Polyphenol	4860000	4430000	1190000	782000	588000	413000	228000000	244000000	190000000	305000000	409000000	291000000
pmb2850	330	-	Tricin	Flavone	N	N	N	N	N	N	253000	318000	76600	N	N	N
pmb2954	772.1	-	Luteolin O-hexosyl-O-hexosyl-O-hexoside	Flavone	N	N	N	N	N	N	20300000	21600000	21800000	1700000	2270000	1270000
pmb2957	466.1	-	Cyanidin O-syringic acid	Anthocyanins	N	N	N	N	N	N	23800	12800	21300	51700	30500	6760
pmb2959	490.1	-	Cyanidin O-acetylhexoside	Anthocyanins	N	N	N	N	N	N	74800	87600	37300	51500	60100	54400
pmb2976	756.1	-	Chrysoeriol C-pentosyl-O-hexosyl-O-hexoside	Flavone	N	N	N	N	N	N	102000	200000	98500	22800	40700	34100
pmb2977	740.2	-	Chrysoeriol 8-C-pentosyl-O-rutinoside	Flavone	N	N	N	N	N	N	16500	35900	12300	N	N	N
pmb2979	550.2	-	Hesperetin O-malonylhexoside	Flavanone	N	N	N	N	N	N	162000	220000	108000	33100	47800	52300
pmb2986	710.1	-	Chrysoeriol O-hexosyl-O-malonylhexoside	Flavone	N	N	N	N	N	N	8820	13500	10800	5240	9770	11900
pmb2987	488.1	-	Acacetin O-acetyl hexoside	Flavone	39400	11800	32700	N	N	N	55500	45100	64200	21800	25800	13200
pmb2992	460.1	-	Acacetin O-glucuronic acid	Flavone	N	N	N	N	N	N	9410	13000	14400	13400	12900	11100
pmb2999	462.1	-	Chrysoeriol 5-O-hexoside	Flavone	1390000	1190000	460000	44600	168000	84400	23500000	29000000	7950000	1810000	3460000	2040000
pmb3002	608.1	-	Chrysoeriol 7-O-rutinoside	Flavone	68700	46000	34200	294000	185000	168000	4620000	6270000	5090000	175000	167000	101000
pmb3006	432.1	C04608	Apigenin 7-O-glucoside (Cosmosiin)	Flavone	72900	42700	181000	15000	N	52600	1470000	2690000	358000	599000	1370000	976000
pmb3012	462.1	-	Chrysoeriol 7-O-hexoside	Flavone	1370000	1010000	498000	30300	165000	87600	24100000	26700000	11800000	2750000	1330000	995000
pmb3023	450.1	-	Eriodictyol C-hexoside	Flavone	N	N	N	N	15000	23000	3120000	6510000	1560000	6850000	10900000	10800000
pmb3026	506.1	-	Quercetin O-acetylhexoside	Flavonol	N	N	N	N	N	N	622000	748000	524000	255000	343000	289000
pmb3042	492.1	-	Tricin 5-O-hexoside	Flavone	78200	38700	51800	N	N	N	3050000	3870000	2550000	2090000	2340000	917000
pmb3043	638.1	-	Tricin 5-O-rutinoside	Flavone	N	N	N	N	N	N	1240000	1310000	2010000	706000	733000	527000
pmb3044	654.1	-	Tricin di-O-hexoside	Flavone	N	N	N	N	N	N	1390000	1700000	764000	1850000	2520000	1930000
pmb3047	658.1	-	Tricin 4'-O-(syringyl alcohol) ether 5-O-hexoside	Flavone	N	N	N	N	N	N	341000	705000	380000	208000	263000	198000
pmb3894	330.1	-	Di-O-methylquercetin	Flavonol	212000	235000	116000	623000	489000	357000	515000	658000	313000	120000	98500	144000
pme0001	610.19	C09806	Hesperetin 7-O-neohesperidoside (Neohesperidin)	Flavanone	5730	4490	3330	41500	24400	25900	3200000	3360000	3700000	267000	256000	125000
pme0089	286.1	C01514	Luteolin	Flavone	871000	421000	781000	109000	835000	314000	263000000	241000000	198000000	113000000	161000000	91500000
pme0197	610.15	C05625	Quercetin 3-O-rutinoside (Rutin)	Flavonol	6430	6300	3100	47500	24600	22300	3150000	3420000	3150000	217000	245000	135000
pme0200	286.05	C05903	Kaempferol	Flavonol	N	N	N	N	N	N	10100000	11400000	3240000	2280000	2880000	224000
pme0208	538.09	C10018	Amentoflavone	Flavone	N	N	N	N	N	N	42000	55400	15700	5040	9560	3550
pme0321	432.11	-	Kaempferol 7-O-rhamnoside	Flavonol	N	N	N	N	N	N	318000	476000	433000	24600	28300	16200
pme0324	254.06	C10028	Chrysin	Flavone	1060000	714000	465000	22800	22500	21400	94700	64400	61200	N	N	N
pme0355	254.06	C10208	Daidzein	Isoflavone	201000	219000	202000	183000	170000	183000	123000	135000	147000	101000	81600	105000
pme0359	432.11	-	Apigenin 5-O-glucoside	Flavone	186000	184000	176000	N	N	N	3370000	4800000	1150000	2710000	3070000	2470000
pme0361	434.08	-	Quercetin 3-alpha-L-arabinofuranoside (Avicularin)	Flavonol	733000	568000	240000	156000	132000	308000	620000	708000	391000	212000	155000	94700
pme0364	300.06	C04293	Chrysoeriol	Flavone	N	N	N	N	N	N	41200	37700	22100	8520	12900	N
pme0368	578.16	-	Apigenin 7-rutinoside (Isorhoifolin)	Flavone	N	N	N	N	N	N	52500	98700	N	50700	56600	55200
pme0369	594.16	-	Kaempferol 3-O-rutinoside (Nicotiflorin)	Flavonol	N	N	N	N	N	N	2220000	2190000	1950000	552000	649000	435000
pme0371	434.12	C09099	Naringenin 7-O-glucoside (Prunin)	Flavanone	47600	10700	102000	2940	34800	20000	12200000	22700000	2970000	13500000	24500000	22600000
pme0374	432.11	C01714	Isovitexin	Flavone	5490	4390	6710	4760	8020	4220	6630	10400	8170	5740	5180	5470
pme0377	272.07	C00509	Naringenin	Flavanone	163000	19400	71100	N	1040	8200	412000	598000	600000	20400	25100	15500
pme0379	270.05	C01477	Apigenin	Flavone	N	N	N	N	N	N	336000	699000	100000	160000	181000	82300
pme0421	274.08	C00774	Phloretin	Flavanone	1530000	405000	1080000	N	65600	118000	4360000	5060000	3050000	337000	659000	541000
pme0431	576.13	-	Procyanidin A1	Proanthocyanidins	N	N	N	N	N	N	1260000	1550000	1290000	336000	526000	394000
pme0433	576.13	C10237	Procyanidin A2	Proanthocyanidins	N	N	N	N	N	N	1570000	1480000	1370000	258000	376000	264000
pme0442	303.24	C05908	Delphinidin	Anthocyanins	45100	50500	32600	25700	55300	43200	12100000	11200000	6300000	1470000	1680000	775000
pme0443	493	-	Malvidin 3-O-galactoside	Anthocyanins	12900000	11700000	11700000	663000	2560000	457000	1010000	945000	1140000	464000	629000	604000
pme0444	493.2	C12140	Malvidin 3-O-glucoside (Oenin)	Anthocyanins	152000	135000	91600	125000	94300	157000	457000	336000	N	599000	770000	958000
pme1397	271.24	C05904	Pelargonidin	Anthocyanins	N	N	N	N	N	N	127000	117000	121000	N	130000	125000
pme1480	318.04	C10107	Myricetin	Flavonol	65500	24100	N	N	N	N	12100000	14400000	18100000	4000000	3620000	2820000
pme1486	458.09	C09731	Epigallate catechin gallate (EGCG)	Polyphenol	N	N	N	N	N	N	N	N	N	N	N	N
pme1498	268.07	C00858	Formononetin (4'-O-methyldaidzein)	Isoflavone	13500	6990	5890	N	N	N	N	N	N	N	N	N
pme1502	314.08	-	Kumatakenin	Flavonol	2690	2050	2600	N	N	N	33200	18000	9380	12700	15900	2560
pme1510	270.05	C10023	"Baicalein (5,6,7-Trihydroxyflavone)"	Flavone	N	N	N	N	N	N	11500	43400	14100	N	N	N
pme1516	306	C12136	Epigallocatechin (EGC)	Polyphenol	N	N	N	21400	34600	80500	162000	87400	113000	127000	112000	84800
pme1518	402.13	C10112	Nobiletin	Flavone	951000	623000	573000	2400000	1040000	1340000	1190000	532000	585000	1690000	1520000	1410000
pme1524	304.06	C01617	Dihydroquercetin (Taxifolin)	Flavonol	40500	64600	43500	50400	33600	49300	1110000	1180000	418000	125000	231000	84900
pme1537	306.07	C12127	(+)-Gallocatechin (GC)	Polyphenol	N	N	N	N	N	N	1120000	923000	1100000	581000	580000	429000
pme1539	624.17	-	Isorhamnetin 3-O-neohesperidoside	Flavonol	N	N	N	N	N	N	92700	128000	111000	121000	144000	121000
pme1541	284.07	C01470	Acacetin	Flavone	N	N	N	N	N	N	20600	49900	5400	N	N	N
pme1550	372.12	C10190	Tangeretin	Flavone	1140000	848000	864000	2240000	1180000	1430000	1040000	847000	827000	1720000	1650000	1600000
pme1552	464.1	C10108	Myricetin 3-O-rhamnoside (Myricitrin)	Flavonol	N	N	N	N	N	N	477000	530000	695000	83900	91000	66100
pme1568	286.05	C10510	"Orobol (5,7,3',4'-tetrahydroxyisoflavone)"	Isoflavone	N	N	N	N	N	N	1770000	1970000	1210000	389000	549000	286000
pme1583	288.06	C05631	Eriodictyol	Flavanone	4700000	854000	1590000	64100	104000	229000	25200000	28600000	45500000	1640000	1580000	873000
pme1587	416.11	C10216	Daidzein 7-O-glucoside (Daidzin)	Isoflavone	N	N	N	N	N	N	470000	711000	443000	226000	247000	198000
pme1588	316.06	C10084	Isorhamnetin	Flavonol	N	N	N	N	N	N	185000	220000	203000	219000	260000	182000
pme1598	464.13	-	Hesperetin 5-O-glucoside	Flavanone	16200	17500	8970	1430	6790	N	1620000	1870000	688000	100000	124000	48400
pme1600	302.08	-	7-O-Methyleriodictyol	Flavanone	N	N	N	N	N	N	403000	986000	346000	N	N	N
pme1601	416.11	-	Apigenin 4-O-rhamnoside	Flavone	46100	54200	N	N	N	N	193000	166000	101000	160000	169000	191000
pme1605	594.16	-	Kaempferol 3-O-robinobioside (Biorobin)	Flavonol	N	N	N	N	N	N	1920000	1950000	1820000	526000	681000	438000
pme1622	448.1	C12249	Kaempferol 3-O-glucoside (Astragalin)	Flavonol	N	N	N	N	N	N	922000	1030000	467000	116000	214000	105000
pme1662	286.08	C09833	sakuranetin	Flavone	72900	22200	75500	N	N	N	544000	1510000	628000	163000	297000	91900
pme1665	594.16	C08064	Isovitexin 7-O-glucoside (Saponarin)	Flavonoid	N	N	N	N	N	N	8150	14600	N	10900	20400	20900
pme1773	595	C08620	Cyanidin 3-O-rutinoside (Keracyanin)	Anthocyanins	N	N	N	N	N	N	555000	360000	270000	280000	308000	203000
pme1777	611	C08639	"Cyanidin 3,5-O-diglucoside (Cyanin)"	Anthocyanins	N	N	N	N	N	N	163000	282000	N	N	68500	17200
pme1786	655.2	C08718	"Malvidin 3,5-diglucoside (Malvin)"	Anthocyanins	N	N	N	N	N	N	81200	99300	57600	67500	71400	98100
pme1793	595	C08725	Pelargonin	Anthocyanins	N	N	N	N	N	N	93200	98800	43800	34900	40900	43900
pme1824	154.03	C00230	Protocatechuic acid	Polyphenol	1200000	1100000	808000	583000	446000	378000	140000	110000	243000	419000	404000	235000
pme2247	302.01	C10788	Ellagic acid	Polyphenol	1420000	1810000	1420000	1930000	2200000	2020000	2680000	2740000	3000000	2900000	3750000	4250000
pme2296	368.13	C10443	Curcumin	Polyphenol	29900	40000	33200	5130	7150	3780	N	N	N	N	N	N
pme2321	302.08	C01709	Hesperetin	Flavanone	721000	231000	683000	28300	60100	32800	1820000	2150000	1620000	461000	478000	165000
pme2457	448.1	-	Luteolin 7-O-glucoside (Cynaroside)	Flavone	220000	24100	219000	N	N	N	1550000	3140000	1820000	N	N	N
pme2482	138.03	C16700	Protocatechuic aldehyde	Polyphenol	651000	982000	1060000	1220000	760000	1520000	363000	363000	305000	445000	259000	413000
pme2493	578.16	C16981	"Kaempferol 3,7-dirhamnoside (Kaempferitrin)"	Flavonol	55900	N	37600	N	N	N	169000	249000	N	N	N	N
pme2898	320.05	C02906	Dihydromyricetin	Flavonol	N	N	N	317000	268000	278000	671000	605000	1280000	2850000	2730000	3140000
pme2949	610.19	C09755	Hesperetin 7-rutinoside (Hesperidin)	Flavanone	5960	4590	2380	38700	22700	23600	3160000	3610000	3720000	235000	236000	127000
pme2954	302.04	C00389	Quercetin	Flavonol	N	N	N	N	N	N	9950000	10000000	3740000	26700000	33400000	26700000
pme2957	272.07	C06561	Naringenin chalcone	Flavanone	296000	25900	125000	N	2540	13400	505000	780000	797000	16600	23500	11300
pme2963	288.06	C00974	Aromadedrin (Dihydrokaempferol)	Flavonol	351000	113000	301000	3490	8040	23300	2180000	3300000	2340000	491000	545000	538000
pme2973	676.24	C17555	"Icariin (kaempferol 3,7-O-diglucoside 8-prenyl derivative)"	Flavonol	N	N	N	N	N	N	86100	83400	72100	92600	120000	95300
pme2977	346.25	-	Troxerutin (Trihydroxyethyl rutin)	Flavonol	4040000	4580000	3580000	5000000	5570000	5020000	5820000	6030000	6550000	6490000	8330000	9400000
pme3129	464.1	-	Quercetin 4'-O-glucoside (Spiraeoside)	Flavonol	N	N	N	N	N	N	231000	423000	75000	41900	81900	47700
pme3137	238.06	C20871	3-Hydroxyflavone	Flavonol	N	N	N	N	N	N	26400	36500	45500	N	N	N
pme3208	446.12	C16195	Glycitin	Isoflavone	56400	31100	74500	N	N	N	201000	403000	207000	N	N	N
pme3210	432.11	C09126	Genistein 7-O-Glucoside (Genistin)	Isoflavone	137000	175000	258000	N	N	N	2780000	4270000	1030000	1710000	2690000	1810000
pme3211	464.1	C05623	Quercetin 3-O-glucoside (Isotrifoliin)	Flavonol	11700	13500	7980	N	N	N	1340000	1420000	577000	96000	151000	61900
pme3215	256.07	C08650	Isoliquiritigenin	Flavanone	N	N	N	N	N	N	25900	50500	10800	N	N	N
pme3233	284.07	C01562	Calycosin	Isoflavone	N	N	N	N	N	N	33500	43200	20300	21200	16500	19700
pme3237	256.07	C09762	Liquiritigenin	Flavanone	251000	283000	249000	193000	255000	236000	115000	117000	101000	58100	77900	82000
pme3252	284.07	C14536	Glycitein	Isoflavone	3210	2820	1970	3900	2340	3810	11400	18200	7460	10800	9730	8630
pme3256	611	C16315	Delphinidin 3-O-rutinoside (Tulipanin)	Anthocyanins	N	N	N	N	N	N	53200000	56000000	27800000	16600000	20300000	15200000
pme3261	270.05	C14314	6-Hydroxydaidzein	Isoflavone	N	N	N	N	N	N	157000	216000	43900	55000	126000	94000
pme3266	270.05	C02495	2'-Hydroxydaidzein	Isoflavone	N	N	N	N	44100	50900	538000	417000	731000	457000	420000	319000
pme3267	448.1	C12626	Kaempferol 3-O-galactoside (Trifolin)	Flavonol	N	N	N	N	N	N	24300000	29900000	14800000	4360000	6130000	4060000
pme3279	286.05	C12134	2'-Hydroxygenistein	Isoflavone	834000	430000	721000	N	797000	213000	156000000	295000000	221000000	108000000	109000000	66700000
pme3292	284.07	C10521	Prunetin	Isoflavone	N	N	N	N	N	N	18200	44800	6870	1650	1890	N
pme3297	432.11	C16911	Kaempferol 3-O-rhamnoside (Kaempferin)	Flavonol	39100	25900	16700	N	N	34800	539000	744000	380000	181000	213000	158000
pme3300	302.04	C10192	Tricetin	Flavone	N	N	N	N	N	N	5160000	3910000	4940000	931000	1330000	646000
pme3391	479	C12139	Petunidin 3-O-glucoside	Anthocyanins	129000	95600	143000	N	N	N	163000	125000	195000	314000	179000	130000
pme3392	433.1	-	Pelargonidin 3-O-beta-D-glucoside（Callistephin chloride)	Anthocyanins	156000	267000	112000	164000	112000	89600	386000	454000	193000	N	N	N
pme3396	288.06	C01378	Fustin	Flavonol	78000	73100	152000	N	N	N	2090000	1790000	1060000	712000	858000	979000
pme3401	346.07	C11620	Syringetin	Flavonol	N	N	N	N	N	N	35300	38800	20900	N	N	N
pme3439	272.07	C08578	Butein	Flavanone	N	N	N	N	N	N	60100	92900	88100	N	N	N
pme3451	394.14	C07593	Rotenone	Isoflavone	N	N	N	N	N	N	13200	19000	15600	N	N	N
pme3461	302.28	C09756	Homoeriodictyol	Flavanone	38400	N	8720	N	N	N	1170000	1010000	1520000	N	14000	12400
pme3464	286.08	C05334	Isosakuranetin (4'-Methylnaringenin)	Flavanone	3930	N	2600	N	N	N	8160	17500	3600	9050	11900	2070
pme3468	740.22	C10178	Kaempferol-3-O-robinoside-7-O-rhamnoside (Robinin)	Flavonol	N	N	N	N	N	N	729000	1180000	888000	112000	221000	183000
pme3473	272.07	C09614	Butin	Flavone	296000	28200	125000	N	2000	12800	498000	776000	809000	16400	24000	14300
pme3484	480.09	-	Myricetin 3-O-galactoside	Flavonol	11100	2870	2960	1420	5190	N	4540000	7900000	4490000	737000	1060000	613000
pme3504	430.13	C10509	Formononetin 7-O-glucoside (Ononin)	Isoflavone	N	N	N	N	N	N	17500	15700	26600	65600	70200	87900
pme3505	354.15	C16417	Xanthohumol	Flavanone	1710	1490	N	N	N	N	2970	4110	2390	N	N	N
pme3509	254.06	C12123	"7,4'-Dihydroxyflavone"	Flavone	167000	199000	185000	180000	161000	168000	122000	126000	122000	85200	84900	108000
pme3514	302.04	C10105	Morin	Flavonol	45500	10500	8190	N	N	N	1370000	1220000	546000	N	N	N
pme3609	287.24	C05905	Cyanidin	Anthocyanins	N	N	N	N	N	N	61600000	58400000	42700000	2690000	3130000	1810000
pmf0006	580.53	C09793	Narirutin	Flavone	N	N	N	N	N	N	123000	111000	54100	172000	264000	219000
pmf0011	594.16	-	"Apigenin 6,8-C-diglucoside"	Flavone	N	N	N	N	N	N	27100	43400	13000	9150	14300	8380
pmf0027	448.1	C08647	Cyanidin 3-O-galactoside	Anthocyanins	112000	58500	104000	9460	13900	N	8380000	8890000	3230000	692000	851000	496000
pmf0057	272.07	C06561	"4,2',4',6'-Tetrahydroxychalcone "	Flavone	293000	26800	127000	N	1990	12800	478000	761000	775000	15400	22700	10500
pmf0058	272.07	C00509	"4',5,7-Trihydroxyflavanone"	Flavanone	204000	19300	95200	N	1520	10500	369000	568000	556000	12500	18800	11500
pmf0108	272.07	C09751	Garbanzol	Flavanone	N	N	N	N	N	N	39100	78500	N	26200	71700	58400
pmf0109	314.08	-	3-O-Acetylpinobanksin	Flavonoid	N	N	N	N	N	N	70100	22600	14700	N	N	N
pmf0116	662.12	C16312	Delphin chloride	Anthocyanins	N	N	N	N	N	N	50300000	47000000	32700000	64800000	55400000	50900000
pmf0179	624.17	-	Narcissoside	Flavonoid	N	N	N	9560	38300	N	16100000	22500000	13900000	2830000	3500000	2500000
pmf0203	498.09	-	Peonidin 3-O-glucoside chloride	Anthocyanins	109000	145000	140000	192000	157000	305000	2880000	1640000	588000	1970000	3650000	2450000
pmf0204	464.1	-	Hyperoside	Flavonoid	N	N	N	145000	92400	89500	5910000	6060000	8500000	754000	711000	N
pmf0208	464.1	-	Isoquercitroside	Flavonoid	N	N	N	157000	58700	72500	6310000	7460000	8710000	N	N	N
pmf0232	594.14	C17140	Tiliroside	Flavonoid	N	N	N	N	N	N	1810000	2480000	1790000	371000	212000	321000
pmf0246	448.1	C10114	Orientin	Flavonoid	28200	13200	49700	N	N	N	N	N	N	N	8020	7030
pmf0260	372.12	C10186	Sinensetin	Flavonoid	11100	8510	N	N	N	N	62100	45200	13400	14000	20800	N
pmf0264	290.03	-	Apigeninidin chloride	Anthocyanins	N	N	N	N	N	N	110000	145000	52900	179000	182000	190000
pmf0266	178.03	C09001	"5,7-Dihydroxychromone"	Flavonoid	N	N	N	N	N	N	125000	304000	N	197000	182000	186000
pmf0279	464.1	-	Gossypitrin	Flavonoid	N	N	N	N	N	N	1400000	1390000	441000	155000	423000	N
pmf0301	434.12	-	Engeletin	Flavonoid	N	N	N	N	N	N	170000	333000	59200	169000	355000	295000
pmf0330	608.17	C17834	Spinosin	Flavonoid	14400	5770	31200	N	N	N	71600	71500	120000	N	N	N
pmf0345	274.08	C12128	(-)-Epiafzelechin	Polyphenol	120000	70300	114000	N	N	N	3980000	4880000	2350000	4180000	5830000	6070000
pmf0360	450.12	C17449	Astilbin	Flavonoid	36300	8980	43500	N	5290	4950	2060000	2910000	954000	1560000	2220000	2010000
pmf0369	478.15	-	Persicoside	Flavonoid	7950	N	8030	N	N	N	732000	1670000	439000	333000	738000	821000
pmf0371	316.06	C10119	Pedalitin	Flavonoid	19500	20400	15300	N	N	N	133000	130000	56300	17800	31900	19400
pmf0374	478.11	-	Isorhamnetin 3-O-glucoside	Flavonoid	858000	1590000	362000	41900	313000	63500	15300000	16900000	2420000	2310000	3890000	2190000
pmf0393	316.09	-	Persicogenin	Flavonoid	162000	145000	133000	91800	92000	87500	475000	481000	456000	103000	99400	139000
pmf0458	294.18	C10462	6-Gingerol	Polyphenol	8920000	13300000	11000000	1500000	1470000	860000	3140000	1240000	735000	N	N	N
pmf0549	608.17	C10039	Diosmin	Flavonoid	N	N	N	N	N	N	N	N	N	197000	263000	233000
pmf0551	268.07	C11621	Tectochrysin	Flavonoid	N	N	N	1890	N	1640	71000	70800	22300	5230	5270	3780
pmf0570	418.13	C16978	Liquiritin	Flavonoid	N	N	N	N	N	N	206000	165000	199000	264000	221000	249000
pmf0581	324.14	C10421	Glabridin	Flavonoid	4470	4390	5360	2850	N	3590	N	N	N	3130	2780	1990
pmf0583	436.14	C01604	Phloridzin	Flavonoid	N	N	N	N	N	N	2550000	2850000	2690000	8850000	9150000	5950000
pmf0611	208.09	C01484	Chalcone	Flavonoid	38000	29300	39200	47600	53300	41700	27200	24100	24100	42200	42100	38400
pmf0614	625.4	-	"Peonidin 3, 5-diglucoside chloride"	Anthocyanins	N	N	N	N	N	N	693000	599000	504000	678000	542000	559000
pmf0615	641.4	-	"Petunidin 3, 5-diglucoside"	Anthocyanins	N	N	N	N	N	N	140000	165000	86900	235000	175000	213000
pmf0616	697.1	-	Malvidin 3-acetyl-5-diglucoside	Anthocyanins	N	N	N	N	N	N	455000	N	705000	1030000	922000	902000
pmf0618	893.23	-	Cyanidin 3-p-hydroxybenzoylsophoroside-5-glucoside	Anthocyanins	2860	2080	3990	N	N	N	24200	23100	11400	N	6130	4200
